# Supplementary material for: Novel PCR-Based Multiplex Assays for Detecting Major Quality and Biotic Stress in Commercial and Weedy Rice
Source: Life (Basel). 2022 Oct 4;12(10):1542. doi: 10.3390/life12101542 (PMC9604669; doi:10.3390/life12101542)
Supplement: Supplementary file 1 [file life-12-01542-s001.zip]

Archive with 1 entries (1 files):
- life-1951911-supplementary.pdf
